# Supplementary material for: MoGLN2 Is Important for Vegetative Growth, Conidiogenesis, Maintenance of Cell Wall Integrity and Pathogenesis of Magnaporthe oryzae
Source: J Fungi (Basel). 2021 Jun 8;7(6):463. doi: 10.3390/jof7060463 (PMC8229676; doi:10.3390/jof7060463)
Supplement: Supplementary file 1 [file jof-07-00463-s001.zip]

Archive with 3 entries (3 files):
- jof-1225823-supplementary/Figure S1.pdf
- jof-1225823-supplementary/Figure S2.pdf
- jof-1225823-supplementary/Table S1.pdf
